# Supplementary material for: A Cost-Effective and Non-Invasive pfeRNA-Based Test Differentiates Benign and Suspicious Pulmonary Nodules from Malignant Ones
Source: Noncoding RNA. 2021 Dec 16;7(4):80. doi: 10.3390/ncrna7040080 (PMC8709422; doi:10.3390/ncrna7040080)
Supplement: Supplementary file 1 [file ncrna-07-00080-s001.zip]

Archive with 1 entries (1 files):
- ncrna-1491920-supplementary.pdf
